# Supplementary material for: Interactive System for Similarity-Based Inspection and Assessment of the Well-Being of mHealth Users
Source: Entropy (Basel). 2021 Dec 17;23(12):1695. doi: 10.3390/e23121695 (PMC8700569; doi:10.3390/e23121695)
Supplement: Supplementary file 1 [file entropy-23-01695-s001.zip]

Archive with 1 entries (1 files):
- entropy-1458252-supplementary.pdf
